# Supplementary material for: Valve-in-valve transcatheter aortic valve replacement for bioprosthetic valve failure complicated by hypo-attenuated leaflet thickening: a case report
Source: Eur Heart J Case Rep. 2026 Jan 27;10(2):ytag032. doi: 10.1093/ehjcr/ytag032 (PMC12903473; doi:10.1093/ehjcr/ytag032)
Supplement: ytag032_Supplementary_Data [file ytag032_supplementary_data.zip]

Archive with 5 entries (5 files):
- Supplemental Video 1.mp4
- Supplemental Video 2.mp4
- Supplemental Video 3.mp4
- Supplemental Video 4.mp4
- Supplemental_Materials.docx
